# Supplementary material for: Novel Hybrid Gel–Fiber Membranes as Carriers for Lipase Catalysis Based on Electrospinning and Gelation Technology
Source: Gels. 2024 Jan 18;10(1):74. doi: 10.3390/gels10010074 (PMC10815851; doi:10.3390/gels10010074)
Supplement: Supplementary file 1 [file gels-10-00074-s001.zip]

Archive with 1 entries (1 files):
- gels-2804671-supplementary.pdf
